# Supplementary material for: Telomere Maintenance Pathway Activity Analysis Enables Tissue- and Gene-Level Inferences
Source: Front Genet. 2021 Apr 7;12:662464. doi: 10.3389/fgene.2021.662464 (PMC8058386; doi:10.3389/fgene.2021.662464)
Supplement: Supplementary file 4 [file Data_Sheet_4.ZIP]

Archive with 2 entries (1 files):
- Supplementary data 4/
- Supplementary data 4/tmm_pathways.xgmml
